# Supplementary material for: Assessment of Fluoride Intake Risk via Infusions of Commercial Leaf Teas Available in Poland Using the Target Hazard Quotient Index Approach
Source: Foods. 2025 Aug 24;14(17):2944. doi: 10.3390/foods14172944 (PMC12428000; doi:10.3390/foods14172944)
Supplement: Supplementary file 1 [file foods-14-02944-s001.zip]

Archive with 2 entries (2 files):
- foods-3829356 Supplementary Material The Target Hazard Quotient (THQ) Calculator.xlsx
- foods-3829356-supplementary.pdf
