# Supplementary material for: Assessment of Fluoride Intake Risk via Infusions of Commercial Leaf Teas Available in Poland Using the Target Hazard Quotient Index Approach
Source: Foods. 2025 Aug 24;14(17):2944. doi: 10.3390/foods14172944 (PMC12428000; doi:10.3390/foods14172944)
Supplement: Supplementary file 1 [file foods-14-02944-s001.zip › foods-3829356 Supplementary Material The Target Hazard Quotient (THQ) Calculator.xlsx]

## Sheet: THQ calculator
		THQ calculator (preset data)
		ENTER YOUR DATA
		Body weight	80
		Mean water fluorite content [ppm]	0.22
Choose from list ->		Ahmad Tea; Assam Tea; black; India	0.276
		Number of tea cups daily [~200ml]	4
		RESULTS
		THQ	0.0992
		THQ calculator (custom data)
		ENTER YOUR DATA
		Body weight	68
		Mean water fluorite content [ppm]	0.22
		Mean tea fluorite content [ppm]	0.217
		Number of tea cups daily [~200ml]	4
		RESULTS
		THQ	0.102824
HOW TO USE
The Target Hazard Quotient (THQ) is a useful tool for identifying noncarcinogenic health risks resulting from chronic exposure to fluoride present in tea infusions.
To calculate THQ, enter your data in the light-coloured fields of the calculator.
THQ < 1 - The health risk is considered insignificant.
THQ ≥ 1 - There may be a risk of health effects associated with chronic exposure, especially with long-term consumption.
	Name and mark	F [ppm]
	Ahmad Tea; Assam Tea; black; India	0.276
	Ahmad Tea; Ceylon Tea; black; UAE	0.251
	Ahmad Tea; English Breakfast; black; UAE	0.316
	Ahmad Tea; Green Tea; green; UAE	0.263
	Ahmad Tea; Jasmine Green Tea; green; UAE	0.26
	Akbar; Earl Grey; black; Sri Lanka	0.259
	Akbar; Pure Ceylon Tea; black; India	0.179
	Astra; Safari; black; Kenia	1.52
	Big-Active; Ceylon; black; UAE	0.224
	Big-Active; Pure Green; green; China	0.265
	Chelton; English Green Tea; green; Sri Lanka	0.355
	Chelton; Gunpowder Tea; green; Sri Lanka	0.331
	Dilmah; Ceylon Gold; black; Sri Lanka	0.309
	Dilmah; Ceylon Premium Tea; black; Sri Lanka	0.263
	Dilmah; Ceylon Supreme; black; Sri Lanka	0.263
	Dilmah; English Breakfast; black; Sri Lanka	0.263
	Dilmah; Gourmet Earl Grey tea; black; Sri Lanka	0.259
	Eternal; Finest Top; black; Sri Lanka	0.263
	Five o'clock; Assam Halmari GTGFBOP; black; India	0.12
	Five o'clock; Assam Halmari GTGFOP1CL; black; India	0.144
	Five o'clock; Assam Satrupa; black; India	0.417
	Five o'clock; Assam Singlijan; black; India	0.263
	Five o'clock; Assam Tonganagaon; black; India	0.29
	Five o'clock; Ceylon Ahinsa; black; Sri Lanka	0.24
	Five o'clock; Ceylon Lumbini; black; India	0.166
	Five o'clock; Ceylon Vithanakande; black; Taiwan	0.3
	Five o'clock; China Moonlight White; white; China	0.112
	Five o'clock; China Oolong Ti Kuan Yin; oolong; China	0.17
	Five o'clock; China Panyong Golden Needle; black; China	0.158
	Five o'clock; China White Monkey; white; China	0.502
	Five o'clock; China Wild Buds; white; China	0.07
	Five o'clock; China Wuyi Rou Gui; oolong; China	0.2
	Five o'clock; Darjeeling Flower Balasun; black; India	0.158
	Five o'clock; Darjeeling Gielle; black; India	0.182
	Five o'clock; Darjeeling Liza Hill DJ5/21; black; India	0.19
	Five o'clock; Darjeeling Musk Puttabang; black; India	0.224
	Five o'clock; Darjeeling Nagr DJ2; black; India	0.158
	Five o'clock; Darjeeling Shree Dwarika; black; India	0.09
	Five o'clock; Darjeeling Teesta Valley DJ11; black; India	0.151
	Five o'clock; Formosa Finest Oolong; oolong; Taiwan	0.276
	Five o'clock; Formosa Lapsang Souchong; black; Taiwan	0.421
	Five o'clock; Formosa Oolong Dung Ting; oolong; Taiwan	0.19
	Five o'clock; Formosa Oolong High Mountain; oolong; Sri Lanka	1.26
	Five o'clock; Formosa Pi Lo Chun; green; China	0.2
	Five o'clock; Formosa Supreme Gancy Oolong; oolong; Taiwan	0.1
	Five o'clock; Golden Yunan; black; China	0.25
	Five o'clock; Golden Yunan Superior; black; China	0.2
	Five o'clock; Gunpowder Temple of Heaven; green; China	0.347
	Five o'clock; Japan Bancha Tenryu; green; Japan	0.372
	Five o'clock; Japan Black Tea; black; Japan	0.347
	Five o'clock; Japan Gabalong; green; Japan	0.302
	Five o'clock; Japan Gyokuro Tohei; green; Japan	0.151
	Five o'clock; Japan Gyokuro Uji; green; Japan	0.437
	Five o'clock; Japan Kabuse Kagashima; green; Japan	0.259
	Five o'clock; Japan Sencha Fukujyu; green; Japan	0.502
	Five o'clock; Japan Snecha Shizuoka; green; Japan	0.347
	Five o'clock; Keemun; black; China	0.259
	Five o'clock; Nilgiri Platinum Needles; white; India	0.067
	Five o'clock; Oolong Sun Moon Lake Ruby; oolong; Taiwan	0.126
	Five o'clock; Pai Mu Tan Superior; white; China	0.263
	Five o'clock; South India Nilgiri Bamboo; green; India	0.06
	Five o'clock; South India Nilgiri Kukicha Roasted; black; India	0.047
	Five o'clock; South India Nilgiri Long Jing; green; India	0.083
	Five o'clock; South India Nilgiri Slender; green; India	0.069
	Five o'clock; South India Nilgiri White Tea Peony; white; India	0.263
	Five o'clock; South India Nilgiri Wulong; oolong; India	0.251
	Five o'clock; Yunan Special Green; green; China	0.224
	Five o'clock; Yunnan Green Superior; green; China	0.224
	HAYB; Cui Min Spring; white; China	0.24
	HAYB; Oolong Formosa; oolong; Taiwan	0.347
	HAYB; Sencha; green; China	0.618
	Impra Tea; Royal Elixir Tea (green packaging); green; Sri Lanka	0.316
	Lipton; Yellow Label; black; Kenia	1.205
	Lord Nelson; Assam; black; India	0.5
	Lord Nelson; Earl Grey with Lemon Peel; black; China	0.632
	Lord Nelson; Green ; green; China	1.05
	Loyd; Earl Grey; black; Sri Lanka	0.791
	Loyd; Madras; black; India	0.796
	Loyd; Yunnan ; black; China	0.263
	Loyd; Zielona; green; China	0.355
	Remsey; Green Pure Leaf; green; Kenia	1.23
	Sir Adalbert's Tea; Black Tropical Tea; black; Sri Lanka	0.417
	Sir Adalbert's Tea; Earl Grey; black; Sri Lanka	0.417
	Vintage Teas; Dimbula; black; Sri Lanka	0.182
	Vintage Teas; Earl Grey; black; Sri Lanka	0.251
	Vintage Teas; Kandy; black; Sri Lanka	0.209
	Vintage Teas; Natural Green Tea; green; Sri Lanka	0.282
	Vintage Teas; Nuwara Eliya; black; Sri Lanka	0.224
	Vintage Teas; Organic Black Tea; black; Sri Lanka	0.5
	Vintage Teas; Organic Green Tea; green; Sri Lanka	0.347
	Vintage Teas; Ruhuna; black; Sri Lanka	0.182
	Vintage Teas; Sabaragamuwa; black; Sri Lanka	0.151
	Yunnan; Black tea; black; China	0.224
	Yunnan; Green Tea; green; China	0.282
	ZAS; Assam; black; India	0.355
	ZAS; Madras; black; India	0.399
	ZAS; Yunan Black Tea; black; China	0.251
	ZAS; Yunnan; black; China	0.151
Body weight	choose from the list
Female; 19-29; (56.3kg)	56.3
Female; 19-29; (61.2kg)	61.2
Female; 19-29; (66.6kg)	66.6
Female; 30-59; (56.3kg)	56.3
Female; 30-59; (59.9kg)	59.9
Female; 30-59; (65.1kg)	65.1
Female; 60-74; (55.5kg)	55.5
Female; 60-74; (59.9kg)	59.9
Female; 60-74; (63.6kg)	63.6
Female; 75+; (52.9kg)	52.9
Female; 75+; (57.7kg)	57.7
Female; 75+; (62.8kg)	62.8
Male; 19-29; (65.5kg)	65.5
Male; 19-29; (70.5kg)	70.5
Male; 19-29; (76.5kg)	76.5
Male; 30-59; (63.6kg)	63.6
Male; 30-59; (69.7kg)	69.7
Male; 30-59; (75.3kg)	75.3
Male; 60-74; (62.1kg)	62.1
Male; 60-74; (68.1kg)	68.1
Male; 60-74; (73.7kg)	73.7
Male; 75+; (61.4kg)	61.4
Male; 75+; (67kg)	67
Male; 75+; (71.3kg)	71.3
